# Supplementary material for: Development and Psychometric Validation of Tinnitus Qualities and Impact Questionnaire
Source: Clin Pract. 2025 Apr 27;15(5):87. doi: 10.3390/clinpract15050087 (PMC12110700; doi:10.3390/clinpract15050087)
Supplement: Supplementary file 1 [file clinpract-15-00087-s001.zip]

Archive with 1 entries (1 files):
- clinpract-3510602-supplementary.pdf
